# Supplementary material for: Structural and functional determination of peptide versus small molecule ligand binding at the apelin receptor
Source: Nat Commun. 2024 Dec 27;15:10714. doi: 10.1038/s41467-024-55381-w (PMC11680790; doi:10.1038/s41467-024-55381-w)
Supplement: Supplementary file 4 — Source data [file 41467_2024_55381_MOESM4_ESM.xlsx]

## Sheet: Fig 2
Figure 2
Figure 2c	n=4,in triplicate							Figure 2d	n=4,in triplicate							Figure 2e
Membrane Fluorescence (eGFP, %WT)								Mean Object Count (no. eGFP +ve / region)
WT	V38L	G45X	T89M	R168H	T227X	Untrans.		WT	V38L	G45X	T89M	R168H	T227X	Untrans.			WT apelin receptor													V38L Variant														G45X Variant
139.119	176.181	53.9858	101.296	23.5747	12.02	1		15	14	16	20	5	5	1		apelin647	126.82	66.7	85.53	59.43	97.4	109.33	131.5	128.56	102.93	89.47	66.78	135.55		apelin647	86.8	114.74	90.21	76.39	104.06	92.35	62.81	105.53	94.25	116.64	76	117.04		apelin647	25.07	21.5	14.06	10.32	8.53
113.74	138.441	42.1831	111.626	151.131	16.5209	1		20	22	5	13	16	3	1		ELA647	135.56	102.76	115.88	100.89	102.12	84.22	108.38		70.76	108.27	100.73	70.42		ELA647	72.71	145.14	107.97	100.46	78.97	60.28	70.33	62.41	120.04	70.25	89.96	131.85		ELA647	14.5	2.87	21.93	28.35	12.72
96.8839	111.955	44.8907	65.4201	134.433	7.91141	1		21	35	11	23	28	3	1
94.1291	162.165	36.818	93.3422	151.27	6.70918	1		10	14	5	39	26	6	1
96.4695	121.327	64.1057	92.0892	103.372	10.0555	1		19	20	6	18	39	6	1
123.433	114.675	28.2772	38.4981	132.754	18.5652	1		8	22	6	7	39	4	1
101.281	99.7357	10.9895	126.296	170.332	18.0215	1		30	11	5	24	17	7	1
64.1334	139.839	11.1967	172.612	86.1866	9.66488	1		24	16	6	20	17	4	1
112.969	142.758	28.9254	85.6377	96.7594	14.0876	1		22	8	6	8	23	5	1
117.306	98.2112	17.6178	134.208	130.361	11.189	1		16	6	4	27	15	5	1
81.1451	68.4231	22.2081	116.395	156.52	14.1566	1		10	21	11	23	21	8	1
59.391	83.0299	24.9128	121.806	102.474	9.67319	1		9	10	11	16	30	5	1
Fig 2f Saturation Analysis Apelin Receptor Variants					n= 3 in duplicates
	Wild Type apelin Receptor								VL38 Variant								T89M Variant								R168H Variant
[125 I Apelin-13] nM	Specific Binding fmol/mg							[125 I Apelin-13] nM	Specific Binding fmol/mg							[125 I Apelin-13] nM	Specific Binding fmol/mg							[125 I Apelin-13] nM	Specific Binding fmol/mg
1		274.681	243.086	225.286	133.261	155.769		1	27.3152	37.7366	36.6356	56.0728	36.0628	24.2737		1		447.911		472.613	304.521	338.213		1	21.6032	5.53453	13.7219	1.55522	0.693078
0.5	265.398	207.297	194.407	154.307	124.142	126.295		0.5	39.3549	42.1549	33.4385	44.9373	31.6856	24.8549		0.5	318.983	299.54	462.19	377.216	245.095	292.062		0.5	7.32778	9.99579	8.94524	7.05106	6.04677
0.25		154.619	171.628	138.68	118.671	100.806		0.25	35.0433	19.5231	31.6461	26.4211	21.9505	17.0897		0.25	227.748	164.165	327.332	255.413	180.192	193.123		0.25	4.06931	3.22315	6.01901	6.68097	5.17285	-4.79351
0.125	109.5	91.588	79.3128	66.4522	54.7632	50.1951		0.125	26.4076	18.5928	22.319	16.9224	9.64421	13.949		0.125	121.004	101.914	143.938	81.223	87.0056	67.2672		0.125	5.05257	3.25679	4.56304	3.49146	2.42914
0.0625	58.0343	46.2974	33.9995	46.4867	39.5332	36.019		0.0625	14.1072	8.59366	12.7244	12.2971	6.6633	8.0074		0.0625	41.8118	58.2934	60.9791	39.206	70.8773	34.9289		0.0625	4.35781	2.54689	5.99294	2.95567	0.61906	1.5569
0.03125	21.71	25.8516	21.0867	23.0347	25.3015	22.414		0.03125	7.57843	6.02742	7.16881	10.016	3.44941	5.02229		0.03125	28.8998	23.6286	33.3384	31.6334	33.0718	11.6242		0.03125	1.43158	1.45765	1.16578	1.41644	1.4383	1.28943
0.015625	9.31533	10.6283	7.85432	12.0372	10.6073	10.0808		0.015625	3.9751	2.65876	2.64194	3.51754	2.82866	2.40727		0.015625	12.721	11.3138	12.7412	16.0476	6.78947	6.86349		0.015625	0.889057	0.890739	0.632517	0.690554	0.783918	0.720834
0.007813	4.74809	5.50004	5.37808	4.56304	6.25536	5.20902		0.007813	1.40634	1.81512	1.69569	1.73438	0.834385	1.28606		0.007813	6.53461	5.49079	7.7517	4.95332	4.94238	5.24771		0.007813	0.946253	0.381866	0.864665	0.285138	0.254857	0.024392
0.003906	2.71007	2.54689	1.78316	2.49558	2.41231	3.25427		0.003906	0.617377	0.714105	0.753638	0.715788	0.620742	0.37766		0.003906	2.89007	2.34503	2.90941	4.42089	3.31735	1.207		0.003906	0.211961	0.449155	0.62663	0.223736	0.148036
0.001953	1.77475	0.920178	0.868029	0.737657	1.39541	1.12457		0.001953	0.58121	0.401211	0.390277	0.456725	0.466818	0.122803		0.001953	1.51737	1.33905	1.50643	1.87484	1.34074	0.684666		0.001953	0.137943	0.108504	0.08327	0.172428	0.329717	0.154765
Fig 2g Competition Binding Assay				n=3 in triplicate
	Wild Type Apelin Receptor											T89M Variant
[ELA-11} M	% Specific Binding										[ELA-11} M	% Specific Binding
2e-09	106.347	95.1597	105.781	92.833	116.246	112.044	111.18	118.37	109.734		2e-09	112.712	98.1599	115.321	104.566	92.2169	104.71	94.9356		112.225
5e-09	103.465	73.6248	76.4317	121.139		99.2395		114.052	85.848		5e-09	99.2599	97.88	114.085	96.1538	102.183	105.324	115.71	105.63	87.0244
1e-08	100.299	88.8666	83.0016		67.2503	76.1793					1e-08	101.313	103.343	96.0207	91.099	105.163	119.945	106.167	129.625	90.6916
2e-08		74.1451	74.7162		56.4757	53.3629	91.8028		92.0439		2e-08	111.417	91.292	101.945	95.6777	102.258	111.903	107.446	81.8403	84.9486
5e-08	74.8396	57.315	41.1673	35.7879	31.4611	46.9704					5e-08	107.316	79.9696	97.3538	103.708	106.039	123.506	85.3263	122.611	100.5
1e-07	59.2378		47.1174	17.9767	31.5272	25.944					1e-07	69.8332	86.9313	86.6904	96.349	89.0033	107.308	103.971	123.217	90.9647
2e-07	38.3405	41.1055	35.7541	7.75957	7.59942	26.5799					2e-07	91.1177	95.0096	95.4157	97.1247	95.6926		85.7111	107.819	75.4938
5e-07	26.3825	21.2664	20.4468	-1.01523	1.81925	5.75803					5e-07	66.0815	73.5735	63.2388	69.7951	72.1664	86.482	78.1092	50.9754	48.1607
1e-06	11.626	12.7234	11.6161	2.88244	3.33956	3.69629					1e-06	46.3197	52.2323	49.5842	56.8372	60.2816	59.3261	41.9442	36.6082	57.5782
2e-06	5.50689	5.46494	5.77	0.883293	0.683286	4.52827	18.7691	28.0557	20.2001		2e-06	39.7967	38.932	40.1484	43.535	43.8396	45.5684	39.7516	38.5205	26.8114
5e-06	7.048	3.01516	2.62704	7.01044		1.66536	9.29891	10.0528	8.7246		5e-06	18.7036	20.0106	18.999	20.9727	23.5302	23.4034	19.7691	26.6128	21.3316
1e-05	0.680488	1.48033	0.704117			3.69629	0.226894		0.705164		1e-05	15.1299	13.4925	12.0081	7.47868	9.54144	9.96438	8.32262	9.68773	5.75114
[truncated: 57 more columns]

## Sheet: Fig 7 & Suppl S9a
Statistical parameters for kinetic fiitting of KD (nm) kinetic fitting and Chi2 values Fig 7a,b, & residuals S9a
		KD [nM]	Chi2 (RU2)
Apelin-13		0.39	0.502
deltaC2		5.79	1.19
Apelin-13	StaR, pH 7.5	0.31	0.312
Apelin-13	R168H, pH 7.5	33.5	0.295
Apelin-13	StaR, pH 6.0	2.56	0.0555
Apelin-13	R168H, pH 6.0	No Binding	No Binding
NXE'992	StaR, pH 7.5	3.27	0.556
NXE'992	R168H, pH 7.5	No Binding	No Binding
NXE'992	StaR, pH 6.0	21	0.0318
NXE'992	R168H, pH 6.0	No Binding	No Binding
CMF-019	StaR, pH 7.5	6.1	0.0337
CMF-019	R168H, pH 7.5	68.7	0.0809
CMF-019	StaR, pH 6.0	3.4	0.0198
CMF-019	R168H, pH 6.0	14.6	0.0226
NXE'870	StaR, pH 7.5	1.88	0.025
NXE'870	R168H, pH 7.5	38.1	0.038
NXE'870	StaR, pH 6.0	0.72	0.0277
NXE'870	R168H, pH 6.0	3.77	0.0179

## Sheet: Fig 8
Figure 8
Fig 8b
Relative APLNR expression (2ΔΔCT)
WT	R/H1684.64	WT	R/H1684.64
1.27867	0.616339	1.25851	0.71978
0.782064	0.432572	0.287814	0.870252
	0.486174	1.71243	0.516907
	0.81261	1.6122	1.28103
	0.652456		0.529893
	0.513793		0.833532
	1.27109		0.549454
	0.491154		1.79524
Fig 8d Saturation Binding Data			3-6 replicates per concentration from 4-6 experiments
Upper Panel Fig 8d														Lower Panel Fig 8d
	Specific binding of [125I]-apelin-13 in hESC					Lower Panel	Specific binding of [125I]-apelin-13 in hESC								Specific binding of [125I]-apelin-13 in hESC-CM						Specific binding of [125I]-apelin-13 in hESC-CM
Concentration nM	WT Apelin Receptor					Concentration nM	R168H Variant							Concentration nM	WT Apelin Receptor					Concentration nM	R168H Variant
0.00195312	30.4	19.1	40.8	3.7		0.00195312	0	6	23.1	-2.8	0.4	23.9		0.00195312	4.4	18.2	13.1	46.8		0.00195312	2.5	6.1	-0.9	0	16.5	3.6
0.00390625	17.4	35.5	43.7	27.7		0.00390625	28	1.6	24.6	22.9	-1.6	40.3		0.00390625	25	22.6	26.2	120.7		0.00390625	5.5	35.3	-0.5	7.9	43.3	2.6
0.0078125	30.4	95.6	64.3	67.7		0.0078125	21	12.8	34.3	21.9	40.3	57.4		0.0078125	53.4	54	55.4	265.2		0.0078125	6.7	35.8	18	14.2	39.3	15.1
0.015625		138	42.2	162.5		0.015625	18	96.9	21	70.5	8.6	58.3		0.015625	117.4	129.4	53.9	495.5		0.015625	23	94.8	55.8	16.6	44.3	-3.6
0.03125	135	190.4		217.9		0.03125	26.3	95.5	54	120.8	64.2	38.9		0.03125	252.6	209.5	217.6	965.2		0.03125	47	143.8	54.3	11.4	13.3	59
0.0625	183.2	292.6	607	264.2		0.0625	56.7	272.9	54.2	52.3	216.9	154.4		0.0625	364.4	448.6	309.5	993.4		0.0625	94	192.7	390.3	46.9	46.7	212.9
0.125	140.8	1235.7	208.3			0.125	82.4	47.9	76.3	335	128.8	64.8		0.125	813.4	774.2	520.8	539.3		0.125	78.6	254.9	247.8	224.4	311.5	197.7
0.25		1417.6	1260.7	1895		0.25	147.5	281.4	109.2	100.2	182.9	216.6		0.25	1542.9	1764.8	641.6	2912.1		0.25	104.4	613.4	262.3	218.1	366.3	266.4
0.5	2425.8	3242	4909.8	2028.1		0.5	359.2	626.2	95.9	468.1	456.9	310.8		0.5	2495.8	1914.6	1735.9	3266.1		0.5	513.2	903.1	1021.8	149	388.2	837.4
1	2153.7	2065.6	3582.5	5216.4		1	379.7	837.8	332	814.1	648	270.5		1	2665.6	2773.2	3483	3707.2		1	687.5	1200.3	815	324	1461.8	624.2
Figure 8e
Differentiation efficiency			Secretion			Voltage sensing
%TnT Positive			Apelin ng/ml			Time to peak voltage (ms)
WT	R/H1684.64		WT	R/H1684.64		WT	R/H1684.64
84.8	45		0.0916	0.2218		64.1975	195.265
84.8	55.9		0.08	0.2683		103.589	223.426
69.3	53.9		0.1733	0.4082		42.5926	201.014
			0.0984			99.6877
			0.0688			76.2527
			0.0609			60.1824

## Sheet: Suppl Fig S1
Figure S1
N=3 independent experiments
Concentration-response curves for [Pyr1]Apelin-13 in apelin receptor variants in a functional dynamic mass redistribution assay.
[Pyr1}Apelin-13 [M]	Wild Type Apelin Receptor Variant									[Pyr1}Apelin-13 [M]	Variant V39L							[Pyr1}Apelin-13 [M]	Variant T89M							[Pyr1}Apelin-13 [M]	Variant R168H							[Pyr1}Apelin-13 [M]	Untransfected Control Cells
3e-07		45.7159	22.7242	27.3555	31.7633	30.5648	45	64		3e-07			28.6654	39.8851	51	42		3e-07		33.224	39.6176	55.8852	55	47		3e-07	-3.41284	10.4947	0.509658	-9.23329	19	4		3e-07	-14.5318	-9.28514	2.96273	-2.47766	6	13
1e-07	49.9446	47.5251	45.338	23.3169	25.1476	20.6161	56	52		1e-07			34.0917	31.0287	48	34		1e-07			40.1253	41.4367	51	49		1e-07		12.7236	10.8762	0.608947		4		1e-07	-3.79333	-9.98641	6.96052	-3.09725	7	10
3e-08	32.9608	33.4746	31.192	22.3816	25.1466	22.592	51	54		3e-08	40.9265		9.79505		41	34		3e-08	47.897	24.12			39	36		3e-08	7.65042		-3.90579	0.438187	12	4		3e-08	-7.59089	-4.27202		1.04893	10
1e-08	29.9487	34.6837	11.1561	14.9215	26.8497	24.9515	36	50		1e-08	-20.955		-0.38057	-12.0444	60	32		1e-08	-1.84821	14.1057	-2.70955	-5.62717	42	30		1e-08	-15.0324	4.41006	-0.19825	-14.5829	9	9		1e-08	-8.01604	-12.8605	12.3046	-13.1396	3	10
3e-09	-0.92385			1.59559	19.2566	20.5933	20			3e-09	-20.5326	-28.3446	19.4767	37.6676		30		3e-09	-2.68366	-13.2517			17	9		3e-09	-12.1174	2.87804	-13.5225	-8.09673	14	4		3e-09	-8.52261	-4.19172	18.0743	-13.9058	-3	4
1e-09	-10.8094	-9.38404	3.03226	2.5918		18.4135	22			1e-09	-11.0556	-21.9775	30.7107	26.298		24		1e-09	-4.64627	-6.05051			22	17		1e-09	-9.27424	-16.3261	-0.8321	2.68978	13	1		1e-09	-13.0687	-10.9318	8.03174	4.35416	0	2
3e-10	-6.26712	3.95097	0.166855	2.14929						3e-10	-9.75178	-4.27316	13.0307	0.99428		11		3e-10	11.0506	-4.6629	4.67813	-11.0658				3e-10	-6.61313	17.437	-7.89957	-2.92429	13	-1		3e-10	-19.8792	6.94231	9.60668	3.33021	3	0

## Sheet: Suppl Fig S10
Figure S10
% hESC-CM population staining positive for the fibroblast marker Thy1.
	WT	R168H
	15	36.7
	27.3	20
	36.7	40.5
		43.7
		17.6
		32.2

## Sheet: Suppl Fig S11 and Table S5
Table S5: Potency (pEC50) of novel apelin peptide agonists in a cAMP and β-arrestin recruitment assays in cells expressing the human apelin receptor and binding affinity (pKi) of these compounds in human heart (left ventricle) homogenate binding assay
	Cell Based Assays										Human Heart Homogenate
Compound ID	cAMP (pD2)±SD (n)	β-Arrestin (pD2)±SD (n)	cAMP			B arrestin				Compound ID	pKi±sem (n=3)	pKi_1	pKi_2	pKi_3
Compounds that are not G protein biased			n1	n2	n3	n1	n2	n3		Compounds that are not G protein biased
NXE’686	8.8± 0.1 (3)	8.77±0.21 (3)	8.7	8.8	8.9	9	8.7	8.6		NXE’686	10.39±0.02	10.3447	10.4227	10.4003
NXE’689	7.85 (2)	7.37±0.12 (3)	8	7.7		7.5	7.3			NXE’689	8.05±0.03	8.0401	8.00833	8.09426
NXE’996	8.15 (2)	7.95 (2)	8.2	8.1		8.1	7.8			NXE’996	8.05±0.08	8.1945	7.94044	8.00436
NXE’099	8.70±0.36 (3)	7.80±0.17 (3)	8.6	8.4	9.1	7.9	7.9	7.6		NXE’099	7.84±0.06	7.88	7.92	7.72
NXE’403	9.00±0.50 (3)	8.37±0.25 (3)	9.5	9	8.5	8.4	8.6	8.1		NXE’403	8.82±0.20	9.2112	8.69336	8.5696
NXE’485	7.80±0.26 (3)	7.60±0.35 (3)	7.5	7.9	8	7.8	7.8	7.2		NXE’485	7.24±0.02	7.20649	7.284	7.22556
NXE’506	9.15 (2)	8.03±0.21 (3)	9.3	9		8.1	8.2	7.8		NXE’506	9.12±0.06	9.04944	9.03853	9.26265
NXE’507	8.90±0.10(3)	8.27±0.32 (3)	9	8.9	8.8	7.9	8.4	8.5		NXE’507	10.04±0.08	10.0736	10.1465	9.89008
NXE’987	7.45 (2)	7.07±0.38(3)	7.5	7.4		6.9	6.8	7.5		NXE’987	6.75±0.03	6.74618	6.80521	6.70686
NXE’998	8.43±0.32 (3)	8.60±0.61 (3)	8.2	8.8	8.3	8.2	9.3	8.3		NXE’998	8.07±0.39	7.37727	8.744	8.07696
NXE’456	8.8 (1)	8.55 (1)	8.8			8.55		7.8		NXE’456	9.12±0.47	9.42159	8.19477	9.74739
NXE’458	8.15 (2)	8.25±0.07 (2)	8.3	8		8.3	8.2			NXE’458	9.74±0.20	10.1341	9.5382	9.54379
NXE’461	8.70±0.14 (2)	8.40 (2)	8.8	8.6		8.5	8.3			NXE’461	8.93±0.11	8.99783	9.07541	8.71422
NXE’520	9.57±0.38 (3)	8.73±0.31 (3)	9.3	9.4	10	8.8	9	8.4		NXE’520	9.98±0.18	10.2592	10.0427	9.63227
NXE’522	9.33±0.12 (3)	9.10±0.20 (3)	9.4	9.2	9.4	9.1	9.3	8.9		NXE’522	10.28±0.25	9.77728	10.5296	10.5194
NXE’810	7.03±0.31 (3)	6.27±0.31 (3)	7.1	6.7	7.3	6.6	6	6.2		NXE’810	6.03±0.03	6.09098	5.99482	6.0078
NXE’924	9.0±0.26 (3)	8.33±0.06 (3)	9.2	9.1	8.7	8.3	8.3	8.4		NXE’924	8.63±0.06	8.74715	8.59007	8.54363
NXE’181	7.95(2)	7.75 (2)	7.5	8.4		7.6	7.9			NXE’181	7.10±0.02	7.08672	7.14776	7.07191
NXE’709	9.0±0.36 (3)	8.4±0.10 (3)	9.1	9.3	8.6	8.4	8.3	8.5		NXE’709	8.85±0.05	8.83863	8.93181	8.76751
NXE’712	9.13±0.21 (3)	8.53±0.50 (3)	9.2	8.9	9.3	9	8	8.6		NXE’712	8.51±0.10	8.60223	8.60748	8.31408
NXE’515	8.53±0.23 (3)	7.45 (2)	8.8	8.4	8.4	7.3	7.6			NXE’515	7.60±0.12	7.68069	7.76498	7.36805
Compounds that are G protein biased										Compounds that are G protein biased
NXE’481	7.43±0.49 (3)	<5 (3)	7.1	8	7.2	<5	<5	<5		NXE’481	7.18±0.03	7.16103	7.23792	7.13555
NXE’482	7.73±0.06 (3)	<5 (3)	7.7	7.7	7.8	<5	<5	<5		NXE’482	7.62±0.10	7.75696	7.66615	7.42377
NXE’488	7.1 (2)	<5 (2)	7	7.2		<5	<5	<5		NXE’488	7.38±0.03	7.43286	7.37582	7.32294
NXE’490	7.15 (2)	<5 (2)	6.9	7.4		<5	<5			NXE’490	7.56±0.01	7.5696	7.55222	7.56083
NXE’524	7.90±0.10 (3)	<5 (3)	7.9	8	7.8	<5	<5	<5		NXE’524	7.83±0.06	7.77288	7.77859	7.94615
NXE’525	8.17±0.12 (3)	<5 (3)	8.3	8.1	8.1	<4	<4	<4		NXE’525	7.15±0.01	7.17457	7.13918	7.14424
NXE’526	7.78 (2)	<5 (2)	7.8	7.8		<5	<5			NXE’526	6.93±0.04	6.99225	6.94692	6.86201
NXE’670	8.05 (2)	<5 (2)	8.1	8		<5	<5			NXE’670	7.58±0.03	7.52259	7.59688	7.61261
NXE’674	7.75 (2)	<5 (2)	7.9	7.6		<5	<5			NXE’674	7.35±0.05	7.27442	7.45259	7.3332
NXE’677	7.15 (2)	<5 (2)	7.2	7.1		<5	<5			NXE’677	7.31±0.05	7.39502	7.22221	7.30303
NXE’678	7.95 (2)	<5 (2)	8.4	7.5		<5	<5			NXE’678	7.63±0.02	7.63302	7.59024	7.65837
NXE’679	7.50±0.53 (3)	<5 (3)	7.7	7.9	6.9	<5	<5	<5		NXE’679	6.25±0.05	6.35174	6.17574	6.23284
NXE’681	7.50 (2)	<5 (2)	7.4	7.6		<5	<5			NXE’681	6.15±0.04	6.13697	6.2212	6.07967
NXE’697	8.0±0.1 (3)	<5 (5)	8.1	7.9	8	<5	<5	<5		NXE’697	7.43±0.03	7.47289	7.42783	7.37997
NXE’710	7.70±0.30(3)	<5 (3)	7.7	8	7.4	<5	<5	<5		NXE’710	7.87±0.06	7.78042	7.9838	7.84863
NXE’799	7.25±0.07 (3)	<5 (3)	7.2	7.3		<5	<5	<5		NXE’799	7.43±0.05	7.41229	7.33838	7.52491
NXE’801	7.37±0.15 (3)	<5 (3)	7.5	7.2	7.4	<5	<5	<5		NXE’801	6.80±0.07	6.88472	6.66294	6.86265
NXE’062	8.5±0 (3)	<5 (3)	8.5	8.5	8.5	<5	<5	<5		NXE’062	7.28±0.14	7.31885	7.50141	7.01386
NXE’063	8.0±0.44 (3)	<5 (3)	8.2	8.3	7.5	<5	<5	<5		NXE’063	7.58±0.04	7.64149	7.49826	7.59946
NXE’065	8.93±0.15 (3)	<5 (3)	9.1	8.9	8.8	<5	<5	<5		NXE’065	7.03±0.02	7.02919	7.06956	7.00423
NXE’068	8.5 (2)	<5 (2)	8.5	8.5		<5	<5			NXE’068	7.33±0.09	7.25135	7.21803	7.5071
NXE’510	8.05 (2)	<5 (2)	7.9	8.2		<5	<5			NXE’510	6.55±0.03	6.59431	6.47873	6.56463
NXE’512	8.3 (2)	<5 (2)	8.5	8.1		<5	<5			NXE’512	6.95±0.11	6.81588	7.16247	6.87648
NXE’526	7.3 (2)	<5 (2)	7.1	7.5		<5	<5			NXE’526	6.56±0.04	6.62782	6.49812	6.55424
NXE’531	7.35 (2)	<5 (2)	7.5	7.2		<5	<5			NXE’531	6.81±0.04	6.89825	6.78835	6.75771
NXE’532	7.60 (2)	<5 (2)	7.6	7.6		<5	<5			NXE’532	7.29±0.03	7.34	7.2835	7.25127
NXE’533	7.7 (2)	<5 (2)	7.9	7.5		<5	<5			NXE’533	7.29±0.14	7.55083	7.2398	7.06666
NXE’534	7.55 (2)	<5 (2)	7.8	7.3		<5	<5			NXE’534	7.67±0.06	7.5822	7.78146	7.63639
NXE’776	8.0 (2)	<4 (2)	7.9	8.1		<5	<5			NXE’776	7.32±0.03	7.35714	7.25767	7.34631
NXE’779	8.30 (2)	<4 (2)	8.3	8.3		<4	<4			NXE’779	7.63±0.02	7.66095	7.6319	7.60345
NXE’855	7.35 (2)	<4 (1)	7.3	7.4		<4	<4			NXE’855	5.36±0.01	5.37561	5.33124	5.36421
NXE’351	7.70 (2)	<4 (2)	7.4	8		<4	<4			NXE’351	6.79±0.04	6.78357	6.85636	6.73049
NXE’354	8.0 (2)	<4 (2)	7.8	8.2		<4	<4			NXE’354	7.54±0.10	7.65502	7.33255	7.62251
NXE’355	8.30(2)	<4 (2)	8.4	8.2		<4	<4			NXE’355	7.36±0.01	7.36241	7.33573	7.37069

## Sheet: Suppl Fig S12
Change in LVSP from baseline							Change in LVSP from baseline
	NXE'065 µg /kg							NXE'515 µg /kg
Saline	30	100	150	[Pyr1] 50 nmol			Saline	30	100	[Pyr1] 50 nmol
-0.574	-0.454	-7.303	-6.815	-4.116			-0.574	-2.194	-7.42	-10.039
2.829	-1.591	-6.621	-13.259	-10.825			2.829	1.2099	-2.486	-6.991
1.7	1.1048	-1.895	-4.8725	-5.112			1.7	-2.298	-2.863	-3.948
1.993	1.936	-2.132	-16.595	-4.058			1.993	-3.542	-8.535	-3.166
-0.688	-1.376	-3.8923		-2.351			-0.688	0.194	-7.026	-1.857
2.108		-8.714		-8.084			2.108	-0.5019	-8.6298	-6.8344
0.556		-17.473		-14.297			0.556	-2.579	-15.777	-12.51
1.619							1.619
Change in CO from baseline							Change in CO from baseline
	NXE'065 µg /kg							NXE'515 µg /kg
Saline	30	100	150	[Pyr1] 50 nmol			Saline	30	100	[Pyr1] 50 nmol
600	378	499	1599	830			600	326	2480	2562
-467	-552	2847	1761	2456			-467	1158	1856	1935
500	247	1052	2300	1084			500	1500	5100	4700
200	-300	628	600	539			200	426	905	747
460	387	300		677			460	356	1927	1500
226		2010		1360			226	320	822	1675
900		2201		1582			900	235	293	191
600							600
Change in AP from baseline							Change in AP from baseline
	NXE'065 µg /kg							NXE'515 µg /kg
Saline	30	100	150	[Pyr1] 50 nmol			Saline	30	100	[Pyr1] 50 nmol
-1.542	-6.684	-14.5496	-12.7291	-14.6873			-1.542	-7.468	-34.1567	-36.087
12.2504	-3.057	-27.0109	-45.631	-22.138			12.2504	1.001	-13.0522	-21.6643
1.919	-1.5586	-6.6529	-29.8283	-17.0975			1.919	-9.1792	-8.0468	-4.132
1.749	2.1836	-1.751	-19.1719	-14.6259			1.749	-11.3366	-29.6215	-13.683
-1.313	-0.982	-7.3074		-2.9659			-1.313	-0.243	-20.55	-5.849
9.2222		-21.1043		-14.4321			9.2222	-3.2536	-26.2932	-4.4397
2.931		-40.6954		-8.332			2.931	-1.649	-26.6021	-13.3831
0.958							0.958

## Sheet: Gel for Fig 3b
Fig. S4b: Uncropped SDS-PAGE Gel source gel for image in Figure 3b
